# Supplementary material for: MuLan-Methyl—multiple transformer-based language models for accurate DNA methylation prediction
Source: Gigascience. 2023 Jul 25;12:giad054. doi: 10.1093/gigascience/giad054 (PMC10367125; doi:10.1093/gigascience/giad054)
Supplement: giad054_Supplemental_Files [file giad054_supplemental_files.zip]

Archive with 2 entries (2 files):
- MuLan-Methyl_supplementary_Figures.docx
- MuLan-Methyl_Supplementary_Tables.xlsx
