# Supplementary material for: MuLan-Methyl—multiple transformer-based language models for accurate DNA methylation prediction
Source: Gigascience. 2023 Jul 25;12:giad054. doi: 10.1093/gigascience/giad054 (PMC10367125; doi:10.1093/gigascience/giad054)
Supplement: giad054_Supplemental_Files [file giad054_supplemental_files.zip › MuLan-Methyl_Supplementary_Tables.xlsx]

## Sheet: Table S1
Table S1. iDNA-MS dataset statistics
	6mA				4mC				5hmC
	Training set		test set		Training set		test set		Training set		test set
	pos	neg	pos	neg	pos	neg	pos	neg	pos	neg	pos	neg
A. thaliana	15937	15937	15936	15936	-	-	-	-	-	-	-	-
R. chinensis	300	300	299	299	-	-	-	-	-	-	-	-
Tolypocladium	1690	1690	1689	1689	7664	7664	7663	7663	-	-	-	-
C. equisetifolia	3033	3033	3033	3033	183	183	183	183	-	-	-	-
C. elegans	3981	3981	3980	3980	-	-	-	-	-	-	-	-
H. sapiens	9168	9168	9167	9167	-	-	-	-	1172	1172	1172	1172
S. cerevisiae	1893	1893	1893	1893	990	990	989	989	-	-	-	-
F. vesca	1551	1551	1551	1551	7899	7899	7898	7898	-	-	-	-
T. thermophile	53800	53800	53800	53800	-	-	-	-	-	-	-	-
D. melanogaster	5596	5596	5595	5595	-	-	-	-	-	-	-	-
Xoc. BLS256	8608	8608	8607	8607	-	-	-	-	-	-	-	-
M. musculus	-	-	-	-	-	-	-	-	1840	1840	1839	1839

## Sheet: Table S2
Table S2. The comparison of models' performance on iDNA-MS independent test set provided by couple of evalutiion metrics
Methylation types	Taxon	model		auc	accuracy	f1	recall	aupr	mcc	precision
5hmC	M. musculus	MuLan-Methyl sub-models	xlnet	0.98137	0.95921	0.95963	0.96954	0.98052	0.91863	0.94992
			bert	0.97341	0.95377	0.95452	0.97009	0.96725	0.90804	0.93944
			distilbert	0.98101	0.96356	0.9638	0.97009	0.97917	0.92721	0.95759
			albert	0.97839	0.95486	0.95511	0.9603	0.97078	0.90978	0.94997
			electra	0.98101	0.95867	0.95898	0.96628	0.97849	0.91745	0.95179
			MuLan-Methyl	0.98169	0.96492	0.96505	0.96846	0.9782	0.92987	0.96166
			iDNA-ABF	0.9796	0.9679	-	0.969	-	0.9358	-
			iDNA-ABT	0.9757	0.9685	-	0.9706	-	0.9369	-
	H. sapiens	MuLan-Methyl sub-models	xlnet	0.96273	0.94325	0.94488	0.97269	0.9391	0.88805	0.91861
			bert	0.96199	0.93216	0.93544	0.98293	0.941	0.86882	0.89233
			distilbert	0.96622	0.94667	0.94806	0.97354	0.94762	0.89463	0.92388
			albert	0.96421	0.93131	0.93226	0.94539	0.94002	0.86297	0.9195
			electra	0.968	0.94112	0.94269	0.96843	0.95238	0.88357	0.91828
			MuLan-Methyl	0.96796	0.94837	0.94989	0.97866	0.94846	0.8984	0.92276
			iDNA-ABF	0.9677	0.9501	-	0.9838	-	0.9022	-
			iDNA-ABT	0.9553	0.9492	-	0.9863	-	0.9009	-
4mC	Tolypocladium	MuLan-Methyl sub-models	xlnet	0.81248	0.73417	0.72818	0.71212	0.80918	0.46881	0.74498
			bert	0.78403	0.71231	0.71886	0.73561	0.77815	0.42509	0.70286
			distilbert	0.78322	0.70657	0.68355	0.63382	0.77288	0.41759	0.74175
			albert	0.77913	0.7082	0.70828	0.70846	0.76955	0.41641	0.70809
			electra	0.78315	0.7084	0.68235	0.62638	0.77368	0.42253	0.74929
			MuLan-Methyl	0.81493	0.73796	0.7285	0.70311	0.80886	0.47708	0.75578
			iDNA-ABF	0.8213	0.7434	-	0.7385	-	0.4868	-
			iDNA-ABT	0.799	0.7383	-	0.7216	-	0.4768	-
	S. cerevisiae	MuLan-Methyl sub-models	xlnet	0.79517	0.71638	0.71067	0.69666	0.81334	0.43309	0.72526
			bert	0.779	0.68655	0.70946	0.76541	0.79177	0.37783	0.66113
			distilbert	0.76591	0.70778	0.68276	0.62891	0.78101	0.42083	0.74669
			albert	0.73611	0.66986	0.66734	0.66228	0.74558	0.33977	0.67248
			electra	0.77966	0.70778	0.67046	0.59453	0.79137	0.42665	0.76862
			MuLan-Methyl	0.80641	0.73761	0.72525	0.69261	0.82153	0.47716	0.76111
			iDNA-ABF	0.7897	0.723	-	0.6876	-	0.447	-
			iDNA-ABT	0.7527	0.7027	-	0.6694	-	0.4064	-
	F. vesca	MuLan-Methyl sub-models	xlnet	0.9179	0.84008	0.84599	0.87845	0.90596	0.68218	0.81585
			bert	0.90782	0.83052	0.83997	0.88959	0.89198	0.66571	0.7956
			distilbert	0.91009	0.82685	0.81988	0.78817	0.89518	0.65567	0.85426
			albert	0.89889	0.81843	0.82368	0.84818	0.88681	0.638	0.80054
			electra	0.90971	0.83343	0.83462	0.84059	0.8947	0.66694	0.82873
			MuLan-Methyl	0.92555	0.85224	0.85537	0.87389	0.91435	0.70514	0.83762
			iDNA-ABF	0.9285	0.8524	-	0.8535	-	0.7047	-
			iDNA-ABT	0.902	0.842	-	0.852	-	0.6842	-
	C. equisetifolia	MuLan-Methyl sub-models	xlnet	0.88799	0.8306	0.81871	0.76502	0.90555	0.66696	0.8805
			bert	0.89232	0.82513	0.82417	0.81967	0.89933	0.65031	0.82872
			distilbert	0.90187	0.80874	0.79166	0.72677	0.90766	0.62595	0.86928
			albert	0.87712	0.80327	0.8	0.78688	0.87937	0.60688	0.81355
			electra	0.89229	0.80601	0.7942	0.74863	0.90431	0.61609	0.84567
			MuLan-Methyl	0.91077	0.83333	0.82719	0.79781	0.92212	0.66835	0.85882
			iDNA-ABF	0.9089	0.8579	-	0.8743	-	0.7162	-
			iDNA-ABT	0.8555	0.8251	-	0.7923	-	0.6517	-
6mA	A. thaliana	MuLan-Methyl sub-models	xlnet	0.93095	0.85799	0.85262	0.82153	0.93591	0.71789	0.88615
			bert	0.92371	0.84607	0.84632	0.8477	0.9284	0.69214	0.84494
			distilbert	0.9285	0.85322	0.85152	0.84174	0.934	0.70663	0.86152
			albert	0.92123	0.84255	0.84082	0.8317	0.92631	0.68527	0.85016
			electra	0.92553	0.84877	0.84071	0.79819	0.93112	0.70113	0.88802
			MuLan-Methyl	0.93783	0.86489	0.86146	0.84011	0.94232	0.73069	0.88392
			iDNA-ABF	0.9349	0.8264	-	0.8264	-	0.7223	-
			iDNA-ABT	0.9184	0.8233	-	0.8233	-	0.7088	-
	R. chinensis	MuLan-Methyl sub-models	xlnet	0.9451	0.87458	0.87644	0.88963	0.94766	0.7495	0.86363
			bert	0.95571	0.90301	0.90522	0.92642	0.95843	0.8069	0.88498
			distilbert	0.95181	0.88628	0.88815	0.90301	0.95715	0.773	0.87378
			albert	0.94162	0.87458	0.87844	0.90635	0.94925	0.75068	0.8522
			electra	0.95796	0.88795	0.88586	0.86956	0.96223	0.77644	0.90277
			MuLan-Methyl	0.96536	0.91638	0.91666	0.91973	0.96912	0.83279	0.91362
			iDNA-ABF	0.928	0.8629	-	0.8328	-	0.7271	-
			iDNA-ABT	0.8589	0.8261	-	0.8094	-	0.6525	-
	Tolypocladium	MuLan-Methyl sub-models	xlnet	0.85279	0.78063	0.77633	0.76139	0.86041	0.56169	0.79187
			bert	0.84404	0.75991	0.76648	0.78804	0.85265	0.52065	0.74607
			distilbert	0.84412	0.76879	0.75417	0.70929	0.84765	0.54144	0.8051
			albert	0.82803	0.75281	0.74977	0.74067	0.83524	0.50577	0.7591
			electra	0.84857	0.77057	0.75263	0.69804	0.85392	0.54693	0.81648
			MuLan-Methyl	0.86685	0.78952	0.78236	0.75666	0.87301	0.58029	0.80988
			iDNA-ABF	0.85	0.7771	-	0.7649	-	0.5543	-
			iDNA-ABT	0.8361	0.7738	-	0.7176	-	0.5512	-
	C. equisetifolia	MuLan-Methyl sub-models	xlnet	0.82519	0.75107	0.73443	0.68842	0.83673	0.50613	0.78703
			bert	0.80706	0.7326	0.73172	0.72931	0.82681	0.46522	0.73415
			distilbert	0.81514	0.73788	0.74697	0.77382	0.8276	0.477	0.72193
			albert	0.81948	0.74513	0.72981	0.68842	0.83229	0.49345	0.77649
			electra	0.81672	0.74233	0.71462	0.64523	0.83424	0.49407	0.80073
			MuLan-Methyl	0.83504	0.75898	0.7481	0.71579	0.84919	0.51991	0.78347
			iDNA-ABF	0.8098	0.7399	-	0.6713	-	0.4843	-
			iDNA-ABT	0.7908	0.7328	-	0.6891	-	0.4673	-
	C. elegans	MuLan-Methyl sub-models	xlnet	0.96435	0.90138	0.89887	0.87663	0.96363	0.80374	0.92228
			bert	0.94697	0.85967	0.87129	0.95	0.94217	0.73138	0.80463
			distilbert	0.95613	0.89547	0.8956	0.89673	0.95321	0.79095	0.89448
			albert	0.93937	0.86796	0.86633	0.85577	0.93708	0.73614	0.87715
			electra	0.94133	0.86469	0.85978	0.82964	0.94171	0.73119	0.89219
			MuLan-Methyl	0.96839	0.91306	0.91382	0.92185	0.96744	0.82625	0.90592
			iDNA-ABF	0.9682	0.9138	-	0.9256	-	0.8279	-
			iDNA-ABT	0.9433	0.8903	-	0.8817	-	0.7808	-
	H. sapiens	MuLan-Methyl sub-models	xlnet	0.96539	0.89849	0.89903	0.90389	0.96869	0.79703	0.89423
			bert	0.95966	0.89216	0.8917	0.88785	0.96343	0.78436	0.89557
			distilbert	0.96198	0.89347	0.89454	0.90356	0.96589	0.78711	0.88569
			albert	0.95645	0.88644	0.88622	0.88458	0.9603	0.77288	0.88787
			electra	0.96121	0.89434	0.89074	0.86135	0.9658	0.79042	0.92221
			MuLan-Methyl	0.96866	0.90771	0.90675	0.89745	0.97206	0.81559	0.91624
			iDNA-ABF	0.9695	0.9104	-	0.9057	-	0.8209	-
			iDNA-ABT	0.941	0.898	-	0.894	-	0.796	-
	S. cerevisiae	MuLan-Methyl sub-models	xlnet	0.89401	0.81405	0.80595	0.77231	0.90821	0.6303	0.84265
			bert	0.88883	0.81537	0.80599	0.76703	0.90359	0.63371	0.84912
			distilbert	0.89411	0.81933	0.81198	0.78024	0.90759	0.64062	0.84641
			albert	0.88363	0.80612	0.79768	0.76439	0.89977	0.61439	0.834
			electra	0.88735	0.80586	0.79486	0.75224	0.9003	0.61527	0.8426
			MuLan-Methyl	0.90819	0.83254	0.82329	0.78024	0.91975	0.66875	0.87138
			iDNA-ABF	0.9062	0.8278	-	0.7966	-	0.6569	-
			iDNA-ABT	0.8709	0.8011	-	0.7237	-	0.6096	-
	Xoc BLS256	MuLan-Methyl sub-models	xlnet	0.93613	0.84593	0.83314	0.76925	0.93199	0.70016	0.9086
			bert	0.93402	0.85889	0.85502	0.83222	0.9281	0.71881	0.87911
			distilbert	0.93425	0.86023	0.85572	0.82897	0.93016	0.72187	0.88424
			albert	0.91888	0.84088	0.84515	0.86847	0.91482	0.68281	0.82305
			electra	0.9266	0.84861	0.85167	0.86929	0.92335	0.69782	0.83476
			MuLan-Methyl	0.94462	0.87417	0.87119	0.85105	0.94214	0.74914	0.89231
			iDNA-ABF	0.9506	0.8817	-	0.8808	-	0.7634	-
			iDNA-ABT	0.9261	0.8694	-	0.889	-	0.7394	-
	F. vesca	MuLan-Methyl sub-models	xlnet	0.98054	0.93552	0.93485	0.9252	0.98114	0.87123	0.9447
			bert	0.97516	0.92488	0.92563	0.93488	0.9768	0.84994	0.91656
			distilbert	0.97644	0.92972	0.9299	0.9323	0.97735	0.85945	0.92751
			albert	0.96959	0.92327	0.92176	0.90393	0.9702	0.84718	0.9403
			electra	0.97339	0.92101	0.91922	0.89877	0.97692	0.84287	0.94062
			MuLan-Methyl	0.98207	0.94068	0.94025	0.93359	0.98308	0.88145	0.94702
			iDNA-ABF	0.9804	0.9413	-	0.9452	-	0.8827	-
			iDNA-ABT	0.9557	0.9268	-	0.9233	-	0.8244	-
	T. thermophile	MuLan-Methyl sub-models	xlnet	0.94289	0.88001	0.88727	0.94434	0.92717	0.7664	0.83669
			bert	0.94015	0.87748	0.88392	0.93299	0.92271	0.75965	0.83976
			distilbert	0.94017	0.8769	0.88516	0.94886	0.92311	0.76174	0.82948
			albert	0.93654	0.87034	0.88189	0.96815	0.91806	0.75528	0.80974
			electra	0.9418	0.87887	0.88667	0.94771	0.92579	0.76503	0.83302
			MuLan-Methyl	0.94665	0.884	0.8923	0.96107	0.93209	0.7773	0.83271
			iDNA-ABF	0.9355	0.8804	-	0.9442	-	0.7671	-
			iDNA-ABT	0.928	0.874	-	0.9334	-	0.754	-
	D. melanogaster	MuLan-Methyl sub-models	xlnet	0.96949	0.91966	0.91963	0.91939	0.97201	0.83932	0.91988
			bert	0.96462	0.90786	0.90894	0.91974	0.96806	0.81595	0.89839
			distilbert	0.96868	0.91528	0.91649	0.92975	0.97126	0.83091	0.90359
			albert	0.96176	0.90956	0.90993	0.91367	0.96566	0.81915	0.90622
			electra	0.96376	0.91224	0.90947	0.88168	0.96753	0.82603	0.93908
			MuLan-Methyl	0.97302	0.92761	0.92748	0.92582	0.97613	0.85523	0.92914
			iDNA-ABF	0.9713	0.9228	-	0.9301	-	0.8457	-
			iDNA-ABT	0.942	0.9122	-	0.9038	-	0.8244	-
